# Supplementary material for: A Chromosome-Length Assembly of the Hawaiian Monk Seal (Neomonachus schauinslandi): A History of “Genetic Purging” and Genomic Stability
Source: Genes (Basel). 2022 Jul 18;13(7):1270. doi: 10.3390/genes13071270 (PMC9323584; doi:10.3390/genes13071270)
Supplement: Supplementary file 1 [file genes-13-01270-s001.zip]

Archive with 1 entries (1 files):
- genes-1789705-supplementary.pdf
